# Supplementary material for: Reptile-associated Borrelia species in the goanna tick (Bothriocroton undatum) from Sydney, Australia
Source: Parasit Vectors. 2017 Dec 20;10:616. doi: 10.1186/s13071-017-2579-5 (PMC5738880; doi:10.1186/s13071-017-2579-5)
Supplement: Supplementary file 1 — Summary of tick samples used. Table S2. Summary of Qubit DNA concentrations and qPCR bacterial numbers estimates. Table S3. Summary of DNA sequencing of bacterial 16S rRNA gene. (XLSX 18 kb) [file 13071_2017_2579_MOESM1_ESM.xlsx]

## Sheet: Summary of Tick ID
Additional file 1: Table S1. Summary of tick samples used
Tick ID	Name	Species	Life Stage	Blood host	Collection date	Location collected	Lon-lat	Method	Borrelia 16S nPCR	Borrelia 23S nPCR	16S rRNA	ID#	16S rRNA	ID#
JLP053	Tick1	Bothriocroton undatum	Adult female	Varanus varius (Lace monitor)	2016-12-28	Australia: Terrey Hills, NSW 2084	33.6830° S, 151.2230° E	Method1	negative	negative	V1-V3	JS2947-16S-V1-V3	V3-V4	JS2948-16S-V3-V4
JLP053	Tick1	Bothriocroton undatum	Adult female	Varanus varius (Lace monitor)	2016-12-28	Australia: Terrey Hills, NSW 2084	33.6830° S, 151.2230° E	Method2	negative	negative	V1-V3	JS2959-16S-V1-V3	V3-V4	JS2960-16S-V3-V4
JLP073	Tick2	Bothriocroton undatum	Adult female	Varanus varius (Lace monitor)	2016-12-28	Australia: Terrey Hills, NSW 2084	33.6830° S, 151.2230° E	Method1	positive	positive	V1-V3	JS2949-16S-V1-V3	V3-V4	JS2950-16S-V3-V4
JLP073	Tick2	Bothriocroton undatum	Adult female	Varanus varius (Lace monitor)	2016-12-28	Australia: Terrey Hills, NSW 2084	33.6830° S, 151.2230° E	Method2	positive	positive	V1-V3	JS2961-16S-V1-V3	V3-V4	JS2962-16S-V3-V4
JLP074	Tick3	Bothriocroton undatum	Adult female	Varanus varius (Lace monitor)	2016-12-28	Australia: Terrey Hills, NSW 2084	33.6830° S, 151.2230° E	Method1	positive	negative	V1-V3	JS2951-16S-V1-V3	V3-V4	JS2952-16S-V3-V4
JLP074	Tick3	Bothriocroton undatum	Adult female	Varanus varius (Lace monitor)	2016-12-28	Australia: Terrey Hills, NSW 2084	33.6830° S, 151.2230° E	Method2	positive	negative	V1-V3	JS2963-16S-V1-V3	V3-V4	JS2964-16S-V3-V4
JLP075	Tick4	Bothriocroton undatum	Adult female	Varanus varius (Lace monitor)	2016-12-28	Australia: Terrey Hills, NSW 2084	33.6830° S, 151.2230° E	Method1	negative	negative	V1-V3	JS2953-16S-V1-V3	V3-V4	JS2954-16S-V3-V4
JLP075	Tick4	Bothriocroton undatum	Adult female	Varanus varius (Lace monitor)	2016-12-28	Australia: Terrey Hills, NSW 2084	33.6830° S, 151.2230° E	Method2	negative	negative	V1-V3	JS2965-16S-V1-V3	V3-V4	JS2966-16S-V3-V4
JLP076	Tick5	Bothriocroton undatum	Adult female	Varanus varius (Lace monitor)	2016-12-28	Australia: Terrey Hills, NSW 2084	33.6830° S, 151.2230° E	Method1	negative	negative	V1-V3	JS2955-16S-V1-V3	V3-V4	JS2956-16S-V3-V4
JLP076	Tick5	Bothriocroton undatum	Adult female	Varanus varius (Lace monitor)	2016-12-28	Australia: Terrey Hills, NSW 2084	33.6830° S, 151.2230° E	Method2	negative	negative	V1-V3	JS2967-16S-V1-V3	V3-V4	JS2968-16S-V3-V4
JLP077	Tick6	Bothriocroton undatum	Adult female	Varanus varius (Lace monitor)	2016-12-28	Australia: Terrey Hills, NSW 2084	33.6830° S, 151.2230° E	Method1	negative	negative	V1-V3	JS2957-16S-V1-V3	V3-V4	JS2958-16S-V3-V4
JLP077	Tick6	Bothriocroton undatum	Adult female	Varanus varius (Lace monitor)	2016-12-28	Australia: Terrey Hills, NSW 2084	33.6830° S, 151.2230° E	Method2	negative	negative	V1-V4	JS2957-16S-V1-V4	V3-V5	JS2958-16S-V3-V5
JLP054	Tick7	Bothriocroton undatum	Adult female	Varanus varius (Lace monitor)	2016-12-28	Australia: Terrey Hills, NSW 2084	33.6830° S, 151.2230° E	Method1	negative
JLP055	Tick8	Bothriocroton undatum	Adult female	Varanus varius (Lace monitor)	2016-12-28	Australia: Terrey Hills, NSW 2084	33.6830° S, 151.2230° E	Method1	negative
JLP058	Tick9	Bothriocroton undatum	Adult female	Varanus varius (Lace monitor)	2016-12-28	Australia: Terrey Hills, NSW 2084	33.6830° S, 151.2230° E	Method1	negative
JLP059	Tick10	Bothriocroton undatum	Adult female	Varanus varius (Lace monitor)	2016-12-28	Australia: Terrey Hills, NSW 2084	33.6830° S, 151.2230° E	Method1	negative
JLP060	Tick11	Bothriocroton undatum	Adult female	Varanus varius (Lace monitor)	2016-12-28	Australia: Terrey Hills, NSW 2084	33.6830° S, 151.2230° E	Method1	negative
JLP056	Tick12	Bothriocroton undatum	Adult female	Varanus varius (Lace monitor)	2016-12-28	Australia: Terrey Hills, NSW 2084	33.6830° S, 151.2230° E	Method1	negative
JLP057	Tick13	Bothriocroton undatum	Adult female	Varanus varius (Lace monitor)	2016-12-28	Australia: Terrey Hills, NSW 2084	33.6830° S, 151.2230° E	Method1	negative
JLP061	Tick14	Bothriocroton undatum	Adult female	Varanus varius (Lace monitor)	2016-12-28	Australia: Terrey Hills, NSW 2084	33.6830° S, 151.2230° E	Method1	positive
JLP062	Tick15	Bothriocroton undatum	Adult female	Varanus varius (Lace monitor)	2016-12-28	Australia: Terrey Hills, NSW 2084	33.6830° S, 151.2230° E	Method1	negative
JLP063	Tick16	Bothriocroton undatum	Adult female	Varanus varius (Lace monitor)	2016-12-28	Australia: Terrey Hills, NSW 2084	33.6830° S, 151.2230° E	Method1	negative
JLP064	Tick17	Bothriocroton undatum	Adult female	Varanus varius (Lace monitor)	2016-12-28	Australia: Terrey Hills, NSW 2084	33.6830° S, 151.2230° E	Method1	negative
JLP065	Tick18	Bothriocroton undatum	Adult female	Varanus varius (Lace monitor)	2016-12-28	Australia: Terrey Hills, NSW 2084	33.6830° S, 151.2230° E	Method1	negative
JLP066	Tick19	Bothriocroton undatum	Adult female	Varanus varius (Lace monitor)	2016-12-28	Australia: Terrey Hills, NSW 2084	33.6830° S, 151.2230° E	Method1	negative
JLP067	Tick20	Bothriocroton undatum	Adult female	Varanus varius (Lace monitor)	2016-12-28	Australia: Terrey Hills, NSW 2084	33.6830° S, 151.2230° E	Method1	negative
JLP068	Tick21	Bothriocroton undatum	Adult female	Varanus varius (Lace monitor)	2016-12-28	Australia: Terrey Hills, NSW 2084	33.6830° S, 151.2230° E	Method1	negative
JLP069	Tick22	Bothriocroton undatum	Adult female	Varanus varius (Lace monitor)	2016-12-28	Australia: Terrey Hills, NSW 2084	33.6830° S, 151.2230° E	Method1	negative
JLP070	Tick23	Bothriocroton undatum	Adult female	Varanus varius (Lace monitor)	2016-12-28	Australia: Terrey Hills, NSW 2084	33.6830° S, 151.2230° E	Method1	negative
JLP072	Tick24	Bothriocroton undatum	Adult female	Varanus varius (Lace monitor)	2016-12-28	Australia: Terrey Hills, NSW 2084	33.6830° S, 151.2230° E	Method1	negative
JLP071	Tick25	Bothriocroton undatum	Adult female	Varanus varius (Lace monitor)	2016-12-28	Australia: Terrey Hills, NSW 2084	33.6830° S, 151.2230° E	Method1	negative

## Sheet: DNA concentration
Additional file 1: table S2. Summary of Qubit DNA concentrations and qPCR bacterial numbers estimates
			ng/uL	Total bacteria
			Qubit	# qPCR
Tick1	Method 1	fecal kit	48.4	77427.9
Tick2	Method 1	fecal kit	37.1	51279.1
Tick3	Method 1	fecal kit	14.3	54894.4
Tick4	Method 1	fecal kit	14.6	49723.8
Tick5	Method 1	fecal kit	5.85	40910.8
Tick6	Method 1	fecal kit	4.53	14599.8
Averadge			20.7967	48139.3
Minimum			4.53	14599.8
Maximum			48.4	77427.9
			ng/uL	Total bacteria
			Qubit	# qPCR
Tick1	Method 2	genomic kit	49	141310
Tick2	Method 2	genomic kit	139	160278
Tick3	Method 2	genomic kit	40.2	173155
Tick4	Method 2	genomic kit	35.7	125102
Tick5	Method 2	genomic kit	23	179484
Tick6	Method 2	genomic kit	16.5	112636
Averadge			50.5667	148661
Minimum			16.5	112636
Maximum			139	179484

## Sheet: Bacterial diversity profiling
Additional file 1: Table S3. Summary of DNA sequencing of bacterial 16S rRNA gene
V1-V3 16S rRNA gene assay
Sample ID	Raw	QC
JS2947-16S-V1-V3	136224	101087
JS2949-16S-V1-V3	58816	43315
JS2951-16S-V1-V3	149599	113890
JS2953-16S-V1-V3	154042	116297
JS2955-16S-V1-V3	49302	36372
JS2957-16S-V1-V3	127373	95132
JS2959-16S-V1-V3	38509	28995
JS2961-16S-V1-V3	28093	20809
JS2963-16S-V1-V3	106931	81238
JS2965-16S-V1-V3	42736	32484
JS2967-16S-V1-V3	108733	83576
JS2969-16S-V1-V3	112580	85969
	1112938	839164
singletons and mit/chl removed		834157
V3-V4 16S rRNA gene assay
Sample ID	Raw	QC
JS2948-16S-V3-V4	54068	44938
JS2950-16S-V3-V4	144509	121517
JS2952-16S-V3-V4	265639	225470
JS2954-16S-V3-V4	83692	70694
JS2956-16S-V3-V4	48117	40157
JS2958-16S-V3-V4	253400	213737
JS2960-16S-V3-V4	84758	70796
JS2962-16S-V3-V4	74031	62285
JS2964-16S-V3-V4	200114	169825
JS2966-16S-V3-V4	244702	208006
JS2968-16S-V3-V4	206593	177070
JS2970-16S-V3-V4	236203	199261
	1895826	1603756
singletons and mit/chl removed		1602905
Raw - total # of Illumina reads
QC - eads after quality filtring
